# Supplementary material for: Identification of Novel Streptomyces sp. BPTC-684 as a Biocontrol Agent Against Challenging Maize Root Rot Caused by Fusarium verticillioides
Source: Microorganisms. 2026 Apr 2;14(4):818. doi: 10.3390/microorganisms14040818 (PMC13119414; doi:10.3390/microorganisms14040818)
Supplement: Supplementary file 1 [file microorganisms-14-00818-s001.zip]

Archive with 1 entries (1 files):
- microorganisms-4211097-supplementary.pdf
